# Supplementary material for: Chick Early Amniotic Fluid (ceAF) Deters Tumorigenesis via Cell Cycle Arrest and Apoptosis
Source: Biology (Basel). 2022 Oct 27;11(11):1577. doi: 10.3390/biology11111577 (PMC9687777; doi:10.3390/biology11111577)
Supplement: Supplementary file 1 [file biology-11-01577-s001.zip]

Archive with 1 entries (1 files):
- biology-1972698-supplementary.pdf
